# Supplementary material for: Predictors of underweight among adult patients receiving antiretroviral therapy in Bishoftu general hospital, central Ethiopia: Case-control study
Source: PLoS One. 2023 Sep 21;18(9):e0291602. doi: 10.1371/journal.pone.0291602 (PMC10513338; doi:10.1371/journal.pone.0291602)
Supplement: S1 Data — (XLSX) [file pone.0291602.s001.xlsx]

## Sheet: Dataset
UniqueID	Respondent type(1=Case, 0=Control)	Age in years	Sex (0=Female, 1=Male)	Religion (1=Orthodox, 2=Muslim, 3=Protestant)	Residence (1=Urban, 2=Rural)	Current address(1=Within catchment, 2=Out of catchment)	Level of education (1=No education, 2=Primary, 3=Secondary, 4=Higher)	Occupation (1=Housewife, 2=Farmer. 3=Government Employee, 4=Private organization employee, 5=Mobile and daily laborer, 6=Merchant, 7=Other)	Monthly income in birr	Marital status(1=Single, 2=Married, 3=Widowed, 4=Divorced/Separated)	Do you have caregiver?(0=No, 1=Yes)	Family size	Baseline CD4 count(1=< 200 cells/µl,2=200-350 cells/µl,3=> 350 cells/µl)	Current CD4 count(1=< 200 cells/µl,2=200-350 cells/µl,3=> 350 cells/µl)	Baseline BMI(1=<18.5 kg/m2,2=18.5-24.9 kg/m2,3=25-29.5 kg/m2)	Current BMI(1=<18.5 kg/m2,2=18.5-24.9 kg/m2,3=25-29.5 kg/m2)	Baseline WHO staging(1=Stage I, 2=Stage II, 3=Stage III, 4=Stage IV)	Current WHO staging(1=Stage I, 2=Stage II, 3=Stage III, 4=Stage IV)	Baseline functional status(1=Working,2=Ambulatory, 3=Bedridden)	Current functional status(1=Working,2=Ambulatory, 3=Bedridden)	ART adherence(1=Good, 2=Fair, 3=Poor)	Current ART regimen(1=1J, 2=2H)	Is regimen switch or change(1=Yes,0=No)	Take therapeutic food(1=Yes,0=No)	Had eating problem(1=Yes,0=No)	Had OI(1=Yes,0=No)	Had Anemia(1=Yes,0=No)	Duration of on HAART in months	Follow-up interval(1=<=3 months, 2=>3 months)	301 CEREALS: Food from corn/maize, rice, wheat, sorghum, millet or any other grains or foods made from these (e.g. bread, noodles, porridge or other grain products) + insert local foods e.g. ugali, nshima, porridge or paste) (1=Yes,0=No)	302. WHITE ROOTS AND TUBERS: Food from white potatoes, white yam, white cassava, or other foods made from roots	303. VITAMIN A RICH VEGETABLES AND TUBERS: Food from pumpkin, carrot, squash, or sweet potato that are orange inside + other locally available vitamin A rich vegetables (e.g. red sweet pepper	304 DARK GREEN LEAFY VEGETABLES: Food from dark green leafy vegetables, including wild forms + locally available vitamin A rich leaves such as amaranth, cassava leaves, kale, spinach	305 OTHER VEGETABLES: Food from tomato, onion, eggplant) + other locally available vegetables	306 VITAMIN A RICH FRUITS: Food from ripe mango, cantaloupe, apricot (fresh or dried), ripe papaya, dried peach, and 100% fruit juice made from these + other locally available vitamin A rich fruits	307 ORGAN MEAT: Food from liver, kidney, heart or other organ meats or blood-based foods	308 FLESH MEATS: Food from beef, pork, lamb, goat, rabbit, game, chicken, duck, other birds, insects	309 EGGS: Food from eggs from chicken, duck, guinea fowl or any other egg	310 FISH AND SEAFOOD: Food from fresh or dried fish or shellfish	311 LEGUMES, NUTS AND SEEDS: Food from dried beans, dried peas, lentils, nuts, seeds or foods made from these (eg. hummus, peanut butter)	312 MILK AND MILK PRODUCT: Food from milk, cheese, yogurt or other milk products	313 OILS AND FATS: Food from Oil, fats or butter added to food or used for cooking	314 SWEETS: Food contain sugar, honey, sweetened soda or sweetened juice drinks, sugary foods such as chocolates, candies, cookies and cakes	Ever consumed alcohol(1=Yes,0=No)	Currently smoke tobacco(1=Yes,0=No)	Ever chewed khat(1=Yes,0=No)	500 Dietary counseling on: healthy eating, meal planning and nutritious diet to maintain weight, lean body mass and normal growth and development in adult.(1=Yes,0=No)	501 Dietary counseling on: Achieving optimal intake of macro- and micronutrients?	502 Dietary counseling on: Educating PLHIV or patients receiving HIV treatment and their families on water and food safety with regard to purchasing, handling, preparing and storing foods;
608571	0	39	0	2	2	2	2	5	1500	3	0	5	2	2	2	2	1	1	1	1	1	1	1	0	0	0	0	123	2	1	0	1	1	1	0	0	0	0	1	1	1	1	1	0	0	0	1	0	0
743489	0	37	0	2	2	2	2	1	3330	3	0	5	1	2	1	2	1	2	1	1	1	1	1	0	0	0	0	66	2	1	0	0	0	1	0	0	0	0	0	0	0	1	0	1	1	0	1	1	0
6101	0	34	0	2	2	2	2	6	2000	3	0	5	1	2	2	2	1	2	1	1	1	1	1	0	0	0	0	23	2	1	0	0	1	1	0	0	0	0	0	0	0	1	1	0	1	0	1	1	1
821774	0	30	0	2	2	2	2	5	1500	3	0	5	2	3	2	2	2	2	1	1	1	1	1	0	0	0	0	52	2	1	0	0	1	1	1	0	0	1	0	0	0	1	0	1	0	0	0	0	0
458636	0	46	0	2	2	2	2	6	1500	3	0	5	1	3	1	2	1	2	1	1	1	1	1	1	0	0	0	165	2	1	1	0	1	0	1	0	0	1	0	0	0	1	0	1	0	0	1	1	0
138153	0	34	0	2	2	2	2	5	1500	3	0	5	1	2	1	2	2	2	2	1	1	1	1	0	0	0	0	59	2	1	0	0	1	1	1	0	1	1	0	0	0	1	1	0	1	0	1	1	1
11680	0	31	0	1	2	2	2	1	2351	2	1	3	1	2	1	2	1	1	1	1	1	1	1	1	1	0	0	98	2	1	0	0	0	1	0	0	0	0	0	0	0	0	0	0	0	0	0	1	0
592538	0	40	0	1	2	2	2	5	1233	2	1	3	2	2	2	2	1	1	1	1	1	1	1	1	0	0	0	111	2	1	0	0	0	1	0	0	1	0	1	0	0	0	0	0	1	0	0	0	0
7976	0	43	0	1	1	1	2	5	1254	2	1	3	1	2	2	2	1	1	1	1	1	1	1	0	0	0	0	123	2	1	1	0	1	1	0	0	1	1	1	0	0	1	1	0	0	0	0	1	0
36980	0	41	0	2	2	2	2	6	5000	1	1	2	1	2	2	2	2	1	1	1	1	1	1	0	0	0	0	121	2	1	0	0	1	1	0	0	0	0	0	0	1	1	0	1	0	0	0	0	0
45382	0	33	0	2	1	1	3	5	1235	2	1	3	1	2	1	2	2	2	1	1	1	1	1	0	0	0	0	122	2	1	1	1	1	0	0	0	0	0	0	0	1	0	0	0	1	0	0	0	0
795637	0	61	0	1	2	2	1	2	1500	3	1	1	1	2	1	2	2	2	3	1	1	1	1	1	0	0	0	212	2	1	0	0	1	0	0	0	0	0	0	0	0	1	0	0	1	0	0	0	0
160039	0	30	1	1	1	1	2	2	900	1	1	2	1	2	2	2	1	2	1	1	1	1	1	0	0	0	0	112	2	1	0	0	1	1	0	0	1	0	0	0	0	0	1	0	1	0	0	0	0
13446	0	45	1	3	1	1	1	4	6354	2	1	4	1	2	2	2	1	2	1	1	1	1	1	1	0	0	0	191	2	1	0	1	1	1	0	0	1	0	0	0	1	1	1	0	0	0	0	0	0
55097	0	39	1	1	2	2	1	2	1254	2	1	5	1	2	1	2	1	2	1	1	1	1	1	0	0	0	0	253	2	1	1	0	1	1	0	0	0	0	0	0	0	1	1	0	0	0	1	1	1
6134	0	37	0	1	1	1	2	6	3653	2	1	3	1	2	1	2	1	3	1	1	1	1	1	0	0	0	0	123	2	1	1	0	1	0	0	0	0	0	0	0	0	1	0	0	0	0	1	0	0
495130	0	44	0	3	1	1	2	6	900	2	1	4	1	2	1	2	1	3	1	1	1	1	1	0	0	0	0	188	2	1	0	0	0	1	0	0	0	0	0	0	0	0	0	0	0	0	1	1	0
584893	0	33	0	2	2	2	2	3	1500	3	0	5	1	2	2	2	1	1	1	1	1	1	1	0	0	0	0	59	2	1	1	0	1	1	0	1	1	0	1	1	1	1	1	1	0	0	1	0	0
848295	0	30	0	1	1	2	2	7	1234	1	1	1	2	2	2	2	1	1	1	1	1	1	1	1	0	0	0	32	2	1	0	0	0	1	0	0	0	0	0	0	1	1	1	0	1	0	1	1	1
117409	0	20	1	2	1	1	2	7	2000	1	1	2	1	2	1	2	1	1	1	1	1	1	0	0	0	0	0	18	1	1	1	0	0	1	0	0	0	0	0	0	0	0	0	0	1	0	0	1	1
141522	0	50	1	1	1	1	3	7	6254	2	1	3	1	2	1	2	1	2	1	1	1	1	1	0	0	0	0	211	2	0	1	0	0	1	0	0	1	0	0	1	1	1	1	1	0	1	0	0	0
615492	0	43	0	1	1	1	2	6	1800	2	1	2	1	2	1	2	1	1	1	1	1	1	1	0	0	0	0	83	2	0	0	0	1	0	0	0	0	0	0	0	1	1	0	0	1	0	1	1	0
206229	0	39	0	2	1	1	1	6	1235	2	1	3	1	2	1	2	1	1	1	1	1	1	1	1	0	0	0	169	2	0	0	0	1	1	0	0	0	0	0	1	1	1	0	0	0	0	1	1	0
830273	0	47	0	1	2	2	1	1	2500	2	1	2	1	2	1	2	1	1	1	1	1	1	1	0	0	0	0	251	2	0	0	0	1	1	0	0	1	1	0	0	1	1	0	0	0	0	0	0	1
133118	0	36	0	3	1	1	2	5	3333	2	1	3	1	2	1	2	1	2	1	1	1	1	1	1	0	0	0	122	2	0	0	0	1	0	0	0	1	1	0	1	1	1	0	0	0	0	0	0	0
138153	0	46	0	1	1	1	2	6	8654	2	1	4	1	2	1	2	1	2	1	1	1	1	1	0	0	0	0	34	2	0	1	0	1	1	0	0	0	0	0	1	1	1	1	0	0	0	1	0	0
584893	0	47	0	2	1	1	3	1	1900	2	0	3	1	2	2	2	1	2	1	1	1	1	1	0	0	0	0	33	2	1	1	1	1	1	0	0	0	0	0	0	1	1	1	0	0	0	0	0	1
11644	0	38	1	1	1	1	1	7	2500	4	1	1	1	2	1	2	2	1	2	1	1	1	1	1	0	0	0	51	2	0	0	0	1	1	0	0	0	0	0	0	1	0	1	1	0	0	0	0	0
318667	0	60	0	1	1	1	2	6	7500	2	0	3	1	2	2	2	1	1	3	1	2	1	1	0	0	0	0	44	2	1	0	0	1	0	0	0	0	0	0	0	0	1	0	0	0	0	0	0	0
838214	0	39	0	1	1	1	2	4	9564	4	0	3	1	2	2	2	1	1	2	1	1	1	1	0	0	0	0	46	2	1	0	0	1	0	0	0	0	0	0	0	0	1	0	0	0	0	0	0	0
23429	0	46	0	2	2	2	1	2	2000	2	1	5	1	2	1	2	1	3	1	1	1	1	1	0	0	0	0	196	2	1	0	1	1	1	1	1	1	0	0	0	0	1	1	0	0	0	1	1	1
7333	0	34	0	1	1	1	3	5	953	2	1	3	1	2	1	2	1	3	1	1	1	1	1	0	0	0	0	52	2	1	0	0	0	1	0	0	0	0	0	0	0	0	1	0	0	0	0	0	0
368388	0	47	1	1	1	2	3	5	3500	2	1	4	2	2	2	2	1	3	1	1	1	1	1	0	0	0	0	185	2	1	0	1	0	1	0	0	0	1	1	0	0	1	0	0	0	0	1	0	0
318667	0	47	0	2	1	2	2	4	2600	3	0	5	2	2	2	2	2	3	1	1	1	1	1	0	0	0	0	56	2	1	0	0	1	1	0	0	0	0	0	0	0	1	0	0	0	0	0	0	0
9042	0	64	0	1	1	1	2	2	850	3	1	2	1	2	2	2	2	3	1	1	1	1	1	0	0	0	0	56	2	1	0	0	0	1	0	0	0	0	0	0	0	1	0	0	0	0	1	0	0
9027	0	33	0	1	1	1	3	1	3521	2	1	4	1	2	1	2	1	3	1	1	1	1	1	1	0	0	0	159	2	1	0	0	1	1	0	0	1	0	1	0	1	1	0	0	0	0	1	0	0
782120	0	36	0	3	1	1	1	4	2541	2	1	3	1	2	2	2	1	1	1	1	1	1	1	0	0	0	0	19	2	1	0	0	1	1	0	0	0	0	0	0	0	1	1	1	0	0	0	0	0
263633	0	43	0	1	1	1	1	6	3254	2	1	3	2	2	2	2	1	1	1	1	1	1	1	1	0	0	0	95	2	1	0	0	0	1	1	0	0	0	0	0	0	1	1	0	0	0	1	1	1
13928	0	47	0	3	1	1	1	2	2542	3	1	5	1	2	1	2	1	1	1	1	1	1	1	1	0	0	0	64	2	1	1	0	1	1	1	0	0	0	0	0	0	1	0	0	0	0	1	1	1
94944	0	48	1	1	2	2	1	5	2000	2	1	4	1	2	2	2	1	2	1	1	1	1	1	1	0	0	0	66	2	1	0	0	1	0	1	0	0	0	0	0	0	1	0	0	0	1	1	1	1
860054	0	30	0	2	2	2	2	4	1500	3	0	5	1	2	1	2	1	1	1	1	1	1	1	0	0	0	0	58	2	1	0	0	1	1	0	0	0	1	0	0	0	1	1	0	0	0	1	1	1
452312	0	30	0	2	2	2	2	4	4000	3	0	5	2	3	2	2	3	1	1	2	1	1	0	0	0	0	0	22	2	1	0	0	1	0	0	0	0	0	0	0	0	1	1	0	0	0	1	1	1
139700	0	45	0	1	1	1	2	1	3200	3	1	4	1	2	2	2	1	1	2	2	1	1	1	0	0	0	0	23	2	1	0	0	0	1	0	0	0	1	0	1	1	1	0	0	0	0	1	1	1
253641	0	31	1	2	2	2	2	4	900	3	1	5	2	3	2	2	3	1	1	2	1	1	0	0	0	0	0	22	2	1	0	1	0	1	0	1	1	1	0	0	1	1	0	0	0	0	1	1	1
9158	0	29	0	2	2	2	4	1	5000	3	1	5	1	2	1	2	1	3	2	2	1	1	1	0	0	0	0	27	2	1	0	1	1	1	0	1	1	0	0	0	1	1	1	0	0	0	1	1	1
743523	0	35	1	2	2	2	2	5	900	3	1	5	2	2	2	2	1	3	1	2	1	1	1	1	1	0	0	53	2	1	0	0	0	1	1	1	1	0	1	1	1	1	0	0	0	0	1	1	1
482947	0	31	0	2	2	2	2	4	5000	3	1	5	2	2	2	2	1	3	1	1	1	1	1	0	0	0	0	52	2	1	0	0	1	1	1	0	0	0	0	1	0	1	0	0	0	0	1	1	1
760708	0	49	1	1	2	2	2	7	800	3	1	5	3	2	2	2	1	3	1	1	1	1	1	0	0	0	0	28	2	1	0	0	0	0	1	1	0	1	0	0	1	1	1	1	0	0	1	1	1
45399	0	29	0	1	2	2	2	5	5000	3	0	5	1	2	2	2	1	3	1	1	1	1	1	0	0	0	0	42	2	1	0	0	1	0	0	0	0	0	0	1	1	1	0	0	0	0	1	1	1
633508	0	48	1	2	2	2	3	5	900	3	1	5	1	1	2	2	1	3	1	2	1	1	1	0	0	0	0	45	2	1	1	1	1	1	0	0	0	1	0	0	0	1	0	1	0	0	1	1	1
458634	0	40	1	2	2	2	3	5	900	3	1	5	2	2	2	2	1	1	1	2	1	1	1	0	0	0	0	40	2	1	0	1	1	1	0	0	0	0	0	0	0	1	0	0	0	0	1	1	1
9054	0	36	0	2	2	2	3	5	5000	3	1	5	2	2	2	2	1	1	1	2	1	1	1	0	0	0	0	28	2	1	0	0	0	1	0	0	0	0	1	0	1	1	0	0	0	0	0	1	1
97044	0	36	0	2	2	2	2	3	5000	3	1	5	2	2	2	2	1	1	1	2	1	1	1	0	0	0	0	30	2	1	0	0	0	1	0	0	0	0	0	1	1	1	1	0	0	0	1	1	1
452433	0	45	1	3	2	1	2	5	1500	2	1	2	2	3	2	2	2	1	1	2	1	1	1	0	0	0	0	73	2	1	0	1	1	1	0	0	0	0	0	0	1	1	0	0	0	0	1	1	1
458636	0	42	1	2	2	2	3	7	1500	4	0	5	2	2	2	2	1	1	1	1	1	1	0	0	0	0	0	14	2	1	1	1	1	1	1	0	0	0	1	1	1	1	0	1	0	0	0	0	0
821774	0	49	0	1	1	1	3	1	800	2	1	4	1	2	2	2	1	1	1	1	1	1	0	0	0	0	0	29	2	1	1	1	1	1	0	0	0	0	0	0	1	0	1	0	0	0	1	1	0
6201	0	38	0	1	1	1	1	4	900	2	1	2	1	2	1	2	1	2	1	1	1	1	0	1	0	0	0	34	2	1	1	1	1	1	0	0	0	0	0	1	1	1	1	0	0	0	1	1	1
743489	0	61	0	1	1	1	1	1	900	2	1	1	1	2	1	2	1	2	2	2	1	1		1	0	0	0	37	2	1	1	0	0	1	1	0	0	0	0	0	0	0	0	0	0	0	0	0	0
155999	0	41	0	1	1	1	1	1	5600	2	1	3	2	2	2	2	1	1	1	1	1	1	1	0	0	0	0	50	2	1	1	1	1	1	1	1	0	0	0	0	0	0	0	0	0	0	0	0	0
608571	0	57	0	3	1	1	1	2	15236	2	0	5	1	2	2	2	2	2	1	1	1	1	1	1	0	0	0	39	2	1	1	1	0	1	1	0	0	0	0	1	1	1	1	0	0	0	0	0	0
458634	0	35	0	3	1	1	4	3	800	2	1	5	2	2	2	2	1	1	1	1	1	1	1	0	0	0	0	42	2	1	1	1	1	1	1	1	1	1	1	0	1	0	1	1	0	0	0	0	0
458634	0	38	0	1	1	1	1	3	2500	4	1	2	2	2	2	2	1	1	1	1	1	1	1	0	0	0	0	42	2	1	1	1	0	1	0	0	0	0	0	0	1	1	0	1	0	0	1	1	1
97044	0	46	0	2	1	1	3	3	4000	2	0	3	2	2	2	2	1	1	1	2	1	1	1	0	0	0	0	35	2	1	1	1	1	1	0	0	0	1	0	0	1	1	1	0	0	0	0	0	0
341289	0	37	0	1	1	1	3	3	6500	2	1	3	1	2	1	2	1	1	1	2	1	1	1	0	0	0	0	36	2	1	1	1	1	1	0	0	1	1	0	1	1	1	1	0	0	0	0	1	1
88920	0	36	1	2	1	1	2	4	5000	3	1	2	2	2	2	2	2	1	1	2	1	1	1	0	0	0	0	36	2	1	1	1	1	1	1	0	0	0	0	1	0	1	1	0	0	0	0	0	1
13437	0	42	0	1	1	1	3	5	1500	2	1	3	2	2	2	2	2	2	1	2	1	1	1	0	0	0	0	40	2	1	1	1	1	1	1	0	0	0	0	1	1	1	1	0	0	0	0	0	0
9148	0	64	1	1	1	1	1	7	1500	4	1	1	2	2	2	2	1	1	2	1	3	1	1	0	0	0	0	57	2	1	1	1	1	1	1	0	0	0	0	0	1	1	1	0	0	0	0	1	0
6073	0	53	0	2	1	1	1	7	1500	3	1	1	1	2	1	2	1	1	1	1	1	1	1	1	1	1	1	18	2	1	1	1	1	1	0	0	0	0	0	0	1	0	1	0	0	1	0	0	1
37009	0	47	1	1	1	1	4	3	6000	2	1	3	1	2	2	2	1	2	3	1	1	1	1	1	0	0	0	17	2	1	1	1	1	1	1	1	0	0	0	0	0	1	1	0	0	0	1	1	1
797213	0	40	0	1	1	1	3	6	6000	2	1	3	2	2	2	2	1	2	3	1	1	1	0	0	0	0	0	17	2	1	1	0	1	1	1	0	0	0	0	1	0	1	1	0	0	0	0	0	1
662075	0	42	0	2	1	1	4	2	7000	2	0	3	1	2	1	2	1	2	2	1	1	1	0	0	0	0	0	15	2	1	1	1	1	1	0	0	0	0	0	1	0	1	1	0	0	1	1	1	1
6167	0	74	1	1	1	1	1	7	5000	3	1	1	1	2	1	2	2	2	3	1	1	1	1	1	1	1	1	55	2	1	1	1	1	1	0	0	0	0	0	1	0	1	0	0	0	0	1	1	1
337923	0	34	0	3	1	1	3	4	8000	2	1	4	1	2	1	2	2	2	2	1	2	1	1	1	0	0	0	47	2	1	1	0	1	1	0	0	0	0	0	0	0	1	1	0	0	0	1	1	1
544884	0	58	0	3	2	1	4	3	5235	2	1	4	2	2	2	2	2	2	1	2	1	1	1	0	0	0	0	47	2	1	1	1	1	1	0	0	0	0	0	1	0	1	1	0	0	0	0	0	1
2633	0	60	1	3	2	1	1	2	4000	2	1	5	2	2	2	2	1	2	1	2	1	1	1	0	0	0	0	46	2	1	1	0	0	1	1	0	0	0	0	1	1	1	1	0	0	0	0	0	1
117173	0	64	1	1	1	1	1	2	1500	2	0	5	1	2	1	2	1	2	1	2	3	1	1	0	0	1	1	62	2	1	1	1	1	1	1	0	0	0	0	0	1	1	1	1	0	0	1	0	1
3560	0	57	1	1	1	1	2	2	1250	2	0	3	2	2	2	2	1	1	2	2	3	1	1	0	0	0	0	43	2	1	1	1	0	1	1	0	0	0	0	1	1	1	1	0	0	0	1	1	1
1213	0	60	0	2	1	1	4	4	8652	2	1	3	2	2	2	2	1	1	2	1	2	1	1	0	0	0	0	58	2	1	1	1	0	1	1	0	0	0	0	1	1	1	1	0	0	0	0	0	1
3255	0	62	1	1	1	1	1	2	800	2	0	4	2	2	2	2	1	1	1	1	3	1	1	0	0	0	0	58	2	1	1	1	1	1	0	0	0	0	0	0	0	0	1	0	0	0	0	0	0
13870	0	47	0	2	1	1	4	4	5583	2	0	3	2	2	2	2	1	1	1	1	1	1	1	0	0	0	0	35	2	1	1	0	1	1	0	0	0	0	0	1	1	1	1	0	0	0	0	1	1
83572	0	75	0	1	1	1	1	2	5000	3	1	1	2	2	2	2	1	1	1	1	1	1	1	0	0	0	0	65	2	1	1	1	0	0	0	0	0	0	0	0	0	1	1	0	0	0	1	1	1
422368	0	38	0	1	1	1	2	1	2100	3	1	3	2	3	2	2	2	2	1	1	1	1	1	0	0	0	0	58	2	1	1	0	1	1	0	0	0	1	0	1	1	1	0	0	0	0	1	1	1
3573	0	52	0	1	1	1	2	1	4000	4	1	2	2	3	2	2	1	2	1	1	1	1	1	1	0	0	0	55	2	1	1	1	1	1	0	0	0	1	0	1	1	1	0	0	0	0	1	1	1
10393	0	52	0	1	1	1	1	1	2100	2	1	2	2	3	2	2	1	2	1	1	1	1	1	0	0	0	0	48	2	1	1	1	1	1	0	0	0	1	0	1	1	1	0	0	0	0	1	1	1
532074	0	43	1	2	1	1	3	7	4500	2	1	3	2	3	2	2	1	2	1	1	1	1	1	0	0	0	0	65	2	1	1	1	1	1	0	0	1	1	0	1	0	1	0	0	0	0	1	1	1
805488	0	38	1	1	1	1	3	2	5000	2	1	4	2	1	2	2	1	2	1	2	1	1	1	0	0	0	0	67	2	1	1	1	1	1	0	0	1	1	0	1	0	1	0	0	0	0	1	1	1
351464	0	46	0	1	1	1	2	1	1800	2	1	3	2	3	2	2	2	2	1	2	1	1	1	0	0	0	0	55	2	1	1	0	1	1	0	0	1	1	0	1	0	1	0	0	0	0	1	1	1
789238	0	41	1	2	2	1	2	2	1800	2	1	4	2	1	2	2	2	2	1	2	1	1	1	0	0	0	0	57	2	1	1	0	1	1	0	0	0	1	0	1	0	0	0	0	0	0	1	1	1
469934	0	34	0	1	1	1	2	1	1900	2	1	3	2	3	1	2	3	1	1	2	1	1	1	0	0	0	0	57	2	1	1	1	1	1	0	0	0	1	0	1	0	1	0	0	0	0	1	0	1
662104	0	62	1	3	1	1	3	2	2800	2	0	4	2	2	2	2	2	1	1	1	1	1	1	1	0	0	0	62	2	1	1	1	1	1	0	0	0	1	0	1	0	1	0	0	0	0	1	1	1
7327	0	40	0	1	1	1	2	4	5000	2	1	3	2	1	1	2	3	1	1	1	1	1	1	0	0	0	0	55	2	1	1	1	1	1	0	0	0	1	0	1	0	1	0	0	0	0	1	1	1
11595	0	38	0	1	1	1	3	1	3900	2	1	4	2	3	2	2	2	1	1	1	1	1	1	0	0	0	0	62	2	1	1	1	1	1	0	0	0	1	0	1	1	1	0	0	0	0	1	1	1
7661	0	43	0	2	1	1	3	1	2500	2	1	4	2	3	1	2	3	1	1	1	1	1	1	0	0	0	0	63	2	1	1	0	1	1	0	0	0	1	0	1	1	1	0	0	0	0	1	1	1
16750	0	41	0	1	1	1	2	2	3400	2	1	4	2	1	2	2	2	1	1	1	1	1	1	0	0	0	0	55	2	1	1	0	1	1	0	0	0	1	0	1	1	1	0	0	0	0	1	1	1
836650	0	60	1	2	1	2	2	2	2800	3	1	4	2	1	1	2	3	1	1	1	1	1	1	0	0	0	0	58	2	1	1	0	1	1	0	0	0	1	0	1	1	1	0	0	0	0	1	1	1
1638	0	20	0	1	1	1	3	5	3000	1	1	4	2	1	1	2	3	1	1	1	1	1	1	0	0	0	0	44	2	1	1	0	1	1	0	0	0	1	0	1	1	1	0	1	0	1	1	1	1
422367	0	46	0	3	1	1	2	2	5000	2	1	4	3	1	2	2	2	2	1	1	1	1	1	1	0	0	0	60	2	1	1	1	1	1	0	0	1	1	0	1	1	1	0	0	0	0	1	1	1
4718	0	27	1	2	1	1	4	2	7000	1	1	2	2	3	1	2	4	1	1	1	1	1	1	0	0	0	0	50	2	1	1	1	1	1	1	0	1	1	0	1	1	1	0	1	0	1	1	1	1
558897	0	32	0	1	1	1	3	2	3200	2	1	2	2	3	1	2	3	1	1	2	1	1	1	0	0	0	0	55	2	1	1	1	1	1	0	0	0	1	0	1	0	1	0	1	0	1	1	1	1
644793	0	58	1	1	1	1	2	4	8000	2	1	3	2	2	2	2	1	1	1	2	1	1	1	0	0	0	0	58	2	1	1	1	1	1	0	0	0	0	0	1	0	1	0	1	0	0	1	1	1
72094	0	29	0	1	1	1	2	2	3000	4	1	3	2	1	2	2	1	1	1	2	1	1	1	1	0	0	0	55	2	1	1	1	1	0	0	0	1	0	0	0	0	1	0	1	0	0	1	1	1
23416	0	41	0	1	1	1	2	4	4500	2	1	4	2	1	2	2	1	2	1	2	1	1	1	0	0	0	0	64	2	1	1	0	1	1	0	0	0	0	0	1	1	1	0	0	0	0	0	0	1
21641	0	35	0	3	1	1	3	5	2500	2	1	2	2	3	1	2	3	1	1	2	1	1	1	0	0	0	0	43	2	1	1	0	1	1	0	0	0	0	0	0	0	1	0	0	0	0	1	1	1
825112	0	38	1	1	1	1	2	5	3000	4	1	2	2	3	1	2	3	1	1	2	1	1	1	1	1	1	1	65	2	1	0	0	1	1	0	0	0	0	1	0	0	1	0	1	0	0	1	1	1
181531	0	20	1	1	1	1	3	4	5000	1	1	1	2	3	2	2	1	1	1	1	1	1	1	0	0	0	0	58	2	1	1	0	1	1	1	0	0	0	0	0	0	1	0	1	0	0	0	1	1
40376	0	33	0	1	1	1	2	2	2800	2	1	3	2	3	2	2	2	1	1	1	1	1	1	0	0	0	0	45	2	1	0	1	1	1	0	0	0	1	0	1	0	1	0	1	0	0	1	1	1
813129	0	28	0	3	1	1	3	5	2500	4	1	1	2	3	2	2	2	1	1	1	1	1	1	0	0	0	0	51	2	1	0	1	0	1	1	0	0	1	0	0	0	1	0	0	0	0	1	0	1
5166	0	28	1	1	2	1	3	2	4000	2	1	4	3	1	2	2	1	1	1	1	1	1	1	0	0	0	0	72	2	1	0	0	0	1	0	0	0	0	0	0	0	1	0	1	0	0	0	0	0
789201	0	28	0	3	1	1	3	5	2500	1	1	4	2	1	1	2	3	1	1	1	1	1	1	1	1	1	1	58	2	1	0	0	1	1	0	0	0	1	0	0	1	1	0	0	0	0	1	1	1
248106	0	30	0	1	1	1	4	2	5000	2	1	1	2	3	2	2	2	2	1	1	1	1	1	1	0	0	0	58	2	1	1	0	0	1	1	0	0	1	0	0	1	1	0	0	0	0	0	0	1
647766	0	31	1	1	1	1	2	5	2500	1	1	5	2	3	2	2	2	1	1	2	1	1	1	0	0	0	0	73	2	1	0	0	1	1	1	0	0	0	0	0	0	1	0	1	0	0	1	0	0
73138	0	27	1	1	2	1	4	4	9000	2	1	5	1	3	1	2	3	1	1	2	1	1	1	0	0	0	0	50	2	1	0	0	1	1	0	0	0	1	0	0	1	1	0	0	0	0	1	0	1
592560	0	23	1	2	1	2	2	2	5000	4	0	5	1	2	1	2	3	1	3	2	3	1	0	0	0	0	0	40	2	1	1	0	1	0	0	0	0	0	0	0	0	1	0	0	0	0	0	0	0
592560	0	23	0	1	1	1	3	5	3000	2	1	3	3	3	2	2	3	1	1	2	1	1	1	0	0	0	0	40	2	1	1	0	1	1	0	0	0	1	0	0	0	1	0	0	0	0	1	1	1
583607	0	39	1	3	1	1	3	5	2800	2	1	2	2	1	2	2	3	1	1	2	1	1	1	0	0	0	0	70	2	1	1	0	1	1	0	0	0	1	0	0	0	1	0	1	0	0	0	0	0
10359	0	48	1	1	1	1	4	4	5000	2	1	4	2	3	2	2	2	1	1	1	1	1	1	0	0	0	0	80	2	1	1	0	1	1	1	0	0	1	0	0	0	1	0	1	0	1	0	0	0
5149	0	34	0	1	1	1	2	4	10000	2	1	3	3	3	1	2	3	1	2	1	1	1	1	0	0	0	0	44	2	1	1	0	1	1	1	0	0	1	0	1	1	1	0	0	0	0	1	1	0
6429	0	54	1	1	1	1	1	4	2500	4	1	4	1	1	2	2	3	2	2	1	1	1	1	0	0	0	0	70	2	1	1	1	1	1	0	1	0	1	0	0	1	1	0	1	0	1	0	0	0
851329	0	24	1	1	1	1	3	5	2500	1	1	3	3	3	2	2	1	1	1	1	1	1	1	0	0	0	0	68	2	1	1	0	0	1	0	0	0	0	0	0	0	1	0	0	0	0	0	0	0
569799	0	40	0	2	1	1	2	2	4000	2	1	3	2	3	2	2	2	1	1	1	1	1	1	1	0	0	0	68	2	1	1	0	1	1	0	0	0	1	0	0	1	1	0	0	0	0	0	0	0
73067	0	37	0	1	1	1	2	5	2500	4	1	2	2	3	1	2	3	1	1	1	1	1	1	0	0	0	0	44	2	1	0	0	1	0	0	0	0	1	0	0	0	1	0	0	0	0	0	0	0
17462	0	42	0	1	1	1	2	2	3500	4	1	2	3	1	2	2	1	1	1	1	1	1	1	0	0	0	0	47	2	1	0	0	1	0	0	0	0	0	0	0	0	1	0	1	0	0	0	0	0
5714	0	29	1	3	1	1	3	4	6000	2	1	2	1	3	1	2	3	1	1	2	1	1	1	0	0	0	0	72	2	1	0	0	0	1	0	0	0	1	0	0	0	1	0	0	0	0	0	0	0
807392	0	29	1	3	1	1	4	3	3000	1	1	3	3	1	2	2	2	1	1	2	1	1	1	0	0	0	1	53	2	1	0	0	0	0	0	0	0	0	0	0	0	1	0	0	0	0	0	0	0
337928	0	42	0	1	1	1	2	4	4500	2	1	2	2	3	1	2	3	1	1	2	1	1	1	0	0	0	0	52	2	1	0	0	1	0	0	0	0	1	0	0	1	1	0	1	0	0	0	0	0
117250	0	40	0	2	2	1	4	3	6192	3	1	2	2	3	2	2	3	1	1	2	1	1	1	0	0	0	0	64	2	1	0	0	1	1	0	0	0	1	0	0	1	1	0	0	0	1	1	0	0
701211	0	37	1	2	2	1	2	5	3000	2	1	2	2	1	2	2	3	1	1	1	1	1	1	0	1	0	0	66	2	1	0	0	0	0	0	0	0	0	0	0	0	1	0	0	0	0	0	0	0
7986	0	44	0	1	1	1	1	5	2000	3	1	2	1	3	2	2	3	1	2	1	1	1	1	0	0	0	0	55	2	1	0	0	0	0	0	0	0	0	0	0	0	1	0	0	0	0	0	0	0
760665	0	22	0	2	1	1	2	4	5000	1	1	3	3	3	1	2	2	1	1	1	1	1	0	0	0	0	0	22	1	1	1	0	1	1	0	0	0	0	0	0	0	1	0	0	0	0	0	0	0
429991	0	40	0	1	1	1	2	4	5000	4	1	2	2	3	1	2	2	1	1	1	1	1	1	0	0	0	0	57	2	1	0	0	1	1	0	0	0	1	0	0	1	1	0	0	0	0	0	0	0
41308	0	36	0	3	1	1	2	5	2800	3	1	1	2	3	2	2	2	1	1	1	1	1	1	0	0	0	0	43	2	1	0	0	1	1	0	0	0	0	0	0	1	1	0	0	0	0	0	0	0
248126	0	34	0	1	1	1	3	4	4000	4	1	2	3	3	2	2	2	1	1	1	1	1	1	0	0	0	1	47	2	1	0	0	1	1	0	0	0	1	0	0	0	1	0	0	0	0	0	0	0
17408	0	55	1	1	1	1	3	4	7000	2	1	3	2	3	2	2	2	1	1	1	1	1	1	0	0	0	0	56	2	1	0	0	1	1	0	0	0	1	0	0	1	1	0	1	0	1	0	0	0
17467	0	29	1	3	1	1	1	4	6000	3	1	2	1	3	1	2	3	1	2	1	1	1	1	1	0	0	0	60	2	1	1	0	1	1	0	0	0	1	0	0	0	1	0	0	0	0	0	0	0
846169	0	40	0	1	1	1	4	3	7000	2	1	3	2	3	2	2	2	1	1	1	1	1	1	0	0	0	0	50	2	1	0	0	1	1	1	0	0	1	0	0	0	1	0	0	0	0	0	0	0
433915	0	26	0	1	1	1	4	3	5200	2	1	3	3	3	2	2	2	1	1	1	1	1	1	0	0	0	0	49	2	1	0	0	1	1	1	0	0	1	0	0	0	1	0	1	0	0	0	0	0
99292	0	38	0	2	1	1	2	5	3000	4	1	1	2	3	1	2	3	1	2	1	1	1	1	0	0	0	0	65	2	1	0	0	0	0	0	0	0	0	0	0	0	1	0	0	0	0	0	0	0
83173	0	41	1	2	2	2	2	5	2500	4	1	1	2	3	1	2	3	1	1	1	1	1	1	0	0	0	0	80	2	1	0	0	0	0	0	0	0	0	0	0	0	1	0	0	0	0	0	0	0
5119	0	28	0	1	1	2	3	4	4000	3	1	2	1	3	1	2	3	1	2	1	1	1	1	0	0	0	0	47	2	1	0	0	1	1	0	0	0	0	0	0	0	0	0	1	0	0	0	0	0
318244	0	27	0	1	2	1	3	4	4000	1	1	3	2	3	2	2	1	1	1	1	1	1	1	0	0	0	0	50	2	1	0	0	0	0	0	0	0	0	0	0	0	1	0	1	0	0	0	0	0
368403	0	24	1	1	1	2	3	4	3000	1	1	4	3	3	2	2	1	1	1	1	1	1	1	0	0	0	0	58	2	1	0	0	1	1	0	0	0	1	0	0	0	1	0	0	0	0	0	0	0
85625	0	24	1	1	1	1	4	3	4000	2	1	2	3	3	2	2	1	1	1	1	1	1	1	0	1	0	0	58	2	1	0	0	0	0	0	0	0	0	0	0	0	1	0	0	0	0	0	0	0
35210	0	28	0	2	1	1	2	2	3800	3	1	3	2	3	2	2	2	1	1	1	1	1	1	0	0	0	0	58	2	1	0	1	1	1	0	0	0	1	0	1	1	1	0	1	0	0	1	1	1
329769	0	34	0	1	1	1	3	4	6000	2	1	4	2	3	2	2	2	1	1	1	1	1	1	0	0	0	0	48	1	1	1	1	1	1	1	0	0	1	0	1	0	1	1	0	0	1	1	1	1
592537	0	36	0	3	1	1	3	1	5000	2	1	3	2	3	2	2	2	1	1	1	1	1	1	0	0	0	0	59	1	1	0	1	1	1	1	0	0	1	0	1	1	1	0	0	0	0	1	1	1
13870	0	35	0	1	2	2	3	2	2366	2	0	3	1	2	1	2	2	1	2	1	1	1	1	0	0	0	0	180	2	1	1	1	1	1	1	0	0	1	0	0	0	1	1	0	0	0	0	0	0
532065	0	33	0	3	1	1	3	2	1953	2	0	2	2	2	2	2	2	1	2	1	1	1	1	0	0	0	0	60	2	1	1	1	1	1	1	0	0	1	0	1	1	1	1	0	0	0	1	1	1
239893	0	21	0	3	1	1	3	5	2121	1	1	1	1	2	1	2	2	1	1	1	1	1	0	0	0	0	0	108	2	1	1	1	0	1	1	0	0	0	0	1	1	1	1	0	0	0	0	1	0
3532	0	47	0	3	1	1	4	3	3521	2	0	3	2	2	2	2	1	1	1	1	1	1	0	0	0	0	0	181	2	1	1	1	0	1	1	0	1	0	0	1	1	1	1	0	0	0	1	1	0
1994	0	28	0	1	1	1	1	2	1234	2	0	3	2	2	2	2	2	1	1	1	1	2	1	0	0	0	0	156	2	0	1	1	1	1	0	0	0	0	0	1	1	1	1	1	0	0	0	0	0
7059	0	28	1	1	1	2	3	4	7500	2	1	2	2	2	2	2	1	1	1	1	1	2	1	0	0	0	0	180	2	1	1	0	0	0	0	0	0	1	0	0	1	1	1	1	0	0	0	0	0
334408	0	37	0	1	1	1	3	4	5200	2	1	4	2	3	2	2	2	1	1	1	1	1	1	0	0	0	0	62	2	1	1	1	1	1	0	0	0	1	0	1	1	1	0	1	0	0	1	1	1
4411	0	29	1	2	1	1	2	2	4500	2	1	4	2	3	2	2	2	1	1	1	1	1	1	0	0	0	0	63	2	1	1	1	1	1	0	0	1	1	0	1	1	1	0	1	0	0	1	1	1
318257	0	43	0	2	2	1	3	5	3000	2	1	3	1	2	2	2	1	1	1	1	1	1	1	0	0	0	0	96	2	1	1	1	1	1	1	0	1	0	0	1	1	1	1	0	0	0	0	1	0
6176	0	65	1	1	1	1	1	4	4500	3	1	3	2	3	2	2	2	1	1	1	1	1	1	0	0	0	0	60	2	1	1	1	1	1	0	0	1	1	0	1	1	1	0	1	0	0	1	0	1
23374	0	49	1	1	2	1	1	2	3900	2	1	4	2	3	2	2	3	1	1	1	1	1	1	0	0	0	0	69	2	1	1	1	1	1	0	0	1	1	0	1	1	1	0	1	0	0	1	1	1
13481	0	43	0	1	1	1	2	2	4500	2	1	3	2	3	2	2	3	1	1	1	1	1	1	0	0	0	0	54	2	1	1	0	1	1	0	0	0	1	0	1	1	1	0	0	0	0	1	1	1
13902	0	41	0	3	1	1	3	5	2500	2	1	3	2	3	2	2	3	1	1	1	1	1	1	0	0	0	0	55	2	1	1	1	1	1	1	0	1	0	0	1	1	1	0	0	0	0	1	1	1
6980	0	32	0	2	1	1	3	5	8000	2	1	4	2	3	1	2	4	1	1	1	1	1	1	0	0	0	0	53	2	1	1	0	1	1	0	0	0	1	0	1	0	1	1	0	0	1	1	1	1
5958	0	49	0	1	1	1	1	2	3600	2	0	4	2	3	2	2	2	1	1	1	1	1	1	0	0	0	0	56	2	1	1	0	1	1	0	0	1	1	0	1	1	1	0	0	0	0	1	1	1
172336	0	34	0	1	1	1	3	1	4900	2	1	3	2	3	2	2	4	1	1	1	1	1	1	0	0	0	0	55	2	1	1	0	1	1	0	0	0	1	0	1	1	1	0	1	0	0	1	1	1
379512	0	44	0	1	1	1	2	1	4000	2	1	4	2	3	2	2	2	1	1	1	1	1	1	0	0	0	0	61	2	1	1	0	1	1	0	0	0	1	0	1	0	1	0	1	0	0	1	1	1
23425	0	65	0	1	2	1	1	3	2500	3	1	4	1	3	2	2	3	1	1	1	1	1	1	0	0	0	0	56	2	1	0	1	1	0	0	0	0	1	0	0	0	1	0	0	0	0	1	1	0
633002	0	48	0	1	1	1	4	3	4000	2	1	3	2	3	2	2	3	1	1	1	1	1	1	0	0	0	0	48	2	1	0	0	0	0	1	1	1	1	0	0	0	1	0	0	0	0	0	1	0
6188	0	35	0	3	1	2	4	3	6000	2	1	3	2	3	2	2	2	1	1	1	1	1	1	0	0	0	0	62	2	1	0	0	0	0	1	1	1	1	0	0	0	1	0	0	0	0	1	1	0
23514	0	38	0	3	1	2	2	3	4000	2	1	4	3	3	2	2	2	1	1	1	1	1	1	0	0	0	0	62	2	1	1	0	1	1	1	0	0	1	0	0	1	1	0	0	0	0	0	0	0
5753	0	49	1	1	2	2	2	5	3000	4	0	2	3	3	1	2	2	1	1	1	1	1	1	0	0	0	0	54	2	1	0	0	1	1	1	0	0	0	0	0	0	1	0	1	0	0	0	0	0
493364	0	30	0	3	1	2	4	4	6500	1	1	2	3	3	2	2	2	1	1	1	1	2	1	0	0	0	0	55	1	1	0	0	1	1	0	0	0	1	0	0	0	1	0	0	0	0	0	0	0
825101	0	20	1	1	1	1	3	7	5000	1	1	4	3	3	2	2	2	1	1	1	1	1	1	0	0	0	0	45	1	1	0	0	1	0	0	0	0	1	0	0	0	1	0	0	0	0	0	0	0
569805	0	49	0	1	1	2	4	4	3000	4	1	2	2	3	2	2	2	1	1	1	1	1	1	0	0	0	0	77	2	1	1	1	1	0	0	0	0	1	0	0	0	1	0	1	0	0	1	0	0
125809	0	45	0	1	1	1	2	5	5000	2	1	4	2	1	2	2	3	1	1	1	1	1	1	0	0	0	0	67	2	1	1	0	1	1	1	0	0	0	0	1	0	1	1	0	0	0	1	1	1
614697	0	33	0	3	1	1	4	3	9056	2	1	3	2	3	2	2	2	1	1	1	1	1	1	0	0	0	0	53	2	1	1	1	1	1	1	0	1	1	0	1	1	1	0	0	0	0	1	1	1
3529	0	47	1	3	1	1	4	3	10120	2	1	4	2	1	2	2	3	1	1	1	1	1	1	0	0	0	0	75	2	1	1	1	1	1	1	0	1	1	0	1	1	1	0	0	0	0	1	1	1
351883	0	29	1	1	1	1	2	2	6000	2	1	4	2	3	2	2	2	1	1	1	1	1	1	0	0	0	0	65	2	1	1	0	1	1	0	0	1	1	0	1	1	1	0	1	0	0	1	1	1
127062	0	68	1	3	2	1	1	2	7000	3	1	4	2	3	2	2	2	1	1	1	1	1	1	0	0	0	0	70	2	1	1	0	1	1	0	0	0	1	0	1	1	1	0	0	0	0	1	1	1
34064	0	41	0	1	1	1	3	4	6000	2	1	3	2	3	2	2	3	1	1	1	1	1	1	0	0	0	0	63	2	1	1	1	1	1	0	0	0	1	0	1	1	1	0	1	0	0	1	1	1
595448	0	72	0	1	1	1	1	4	2500	3	1	2	2	3	2	2	2	1	1	1	1	1	1	0	0	0	0	50	2	1	1	0	1	1	0	0	0	0	0	1	1	1	0	0	0	0	1	1	0
449639	0	36	0	1	1	1	3	4	6000	2	1	4	2	1	2	2	3	1	1	1	1	1	1	0	0	0	0	45	2	1	1	1	1	1	1	0	0	1	0	1	0	1	1	0	0	0	1	1	1
354291	0	35	1	2	1	1	2	2	5000	2	1	4	2	3	2	2	2	1	1	1	1	1	1	0	0	0	0	72	2	1	1	0	1	1	0	0	0	1	0	1	1	1	0	1	0	0	1	0	1
495106	0	57	1	1	1	1	3	4	4500	4	1	4	2	3	2	2	2	1	1	1	1	1	1	0	0	0	0	60	2	1	1	0	1	1	0	0	0	0	0	1	0	1	0	1	0	0	1	1	1
117163	0	60	0	1	1	1	1	2	2500	3	1	3	2	2	2	2	2	1	1	1	1	1	1	0	0	0	0	49	2	1	1	0	1	1	0	0	0	0	0	1	0	1	0	0	0	0	1	0	0
11585	0	42	0	1	1	1	2	1	2800	3	1	3	2	3	2	2	2	1	1	1	1	1	1	0	0	0	0	54	2	1	1	0	1	1	0	0	0	0	0	1	0	1	0	0	0	0	1	0	1
4779	0	42	0	1	1	1	3	4	3800	2	1	4	2	3	2	2	3	1	1	1	1	1	1	0	0	0	0	52	2	1	1	0	1	1	0	0	0	0	0	1	1	1	0	0	0	0	1	1	1
851169	0	38	1	3	1	1	3	5	3800	2	1	3	2	3	2	2	2	1	1	1	1	1	1	0	0	0	0	65	2	1	1	0	1	1	1	0	0	0	0	1	1	1	0	0	0	0	1	1	1
181575	0	36	1	1	1	1	3	5	3800	2	1	3	3	3	2	2	2	1	1	1	1	1	1	0	0	0	0	62	2	1	1	0	1	1	0	0	0	0	0	1	1	1	0	0	0	0	1	1	1
270894	0	41	1	1	1	1	3	4	5200	2	1	3	3	3	2	2	2	1	1	1	1	1	1	0	0	0	0	72	2	1	1	0	1	1	0	0	0	0	0	1	0	1	0	0	0	1	1	1	1
212553	1	30	1	1	2	2	1	5	800	2	1	5	1	3	1	1	2	1	1	1	1	1	0	0	1	0	0	12	2	1	0	1	0	1	0	0	0	0	0	0	1	1	0	1	0	1	1	0	1
112399	1	32	0	1	2	2	1	3	800	2	1	5	2	1	2	1	2	1	1	1	1	1	1	0	0	0	0	23	2	1	1	1	1	1	1	0	0	0	0	0	1	1	1	0	0	0	1	0	1
22351	1	27	1	1	2	2	1	6	800	2	1	5	2	3	2	1	3	1	1	1	1	1	0	0	0	0	0	12	2	1	0	0	1	1	1	1	1	1	0	0	1	1	0	0	0	0	1	1	1
21223	1	39	1	1	2	2	1	2	800	2	1	5	2	2	2	1	1	1	1	1	1	1	1	1	0	0	0	25	2	1	1	1	0	1	1	1	0	0	0	0	1	1	0	1	0	0	1	0	0
469945	1	44	0	1	2	2	1	5	800	2	1	5	1	2	1	1	2	1	1	1	3	1	1	0	1	0	0	32	2	1	0	0	1	1	1	1	0	0	0	0	0	1	0	1	0	1	0	0	0
13435	1	49	0	1	2	2	1	4	800	2	1	5	3	3	2	1	1	1	1	1	1	1	1	0	1	0	0	32	2	1	1	0	1	1	0	0	0	1	0	0	0	1	1	0	0	0	0	0	0
458631	1	46	0	1	2	2	1	2	800	2	1	5	1	2	1	1	2	1	1	1	2	1	1	0	1	1	1	10	2	1	1	0	1	1	1	0	0	0	0	0	1	1	1	0	0	0	1	0	0
147149	1	35	0	3	2	2	4	4	1000	2	1	5	2	1	2	1	3	2	2	1	1	1	1	1	1	1	0	11	2	1	1	0	0	0	0	0	0	0	0	0	1	1	1	0	0	0	0	0	0
11682	1	35	0	3	2	2	3	7	1000	2	1	5	2	1	1	1	3	1	1	1	2	1	1	0	0	0	1	15	2	1	1	0	1	1	0	0	0	0	0	0	1	1	1	0	0	0	1	0	1
13991	1	47	0	1	2	2	3	5	1000	2	1	5	2	1	1	1	3	1	1	1	1	1	1	0	1	0	0	17	2	1	0	0	1	1	0	0	0	0	0	1	0	1	1	1	0	0	0	0	0
410020	1	31	1	1	1	1	3	2	1000	2	1	5	1	1	2	1	3	2	1	1	1	1	1	0	0	0	0	9	2	1	0	0	0	1	0	1	0	0	0	1	0	1	0	1	0	1	0	0	0
193256	1	38	0	1	1	1	3	2	1000	2	1	5	1	2	1	1	1	1	1	1	3	1	1	0	1	0	0	47	2	1	0	0	0	1	0	0	0	1	0	1	0	1	0	1	0	0	1	0	1
1932256	1	38	0	1	1	2	3	5	1000	2	1	5	2	1	1	1	2	1	2	1	2	1	1	1	1	0	0	47	2	1	0	0	1	1	0	0	0	0	0	1	1	1	1	0	0	0	1	0	0
245322	1	28	1	1	1	2	4	3	1000	2	1	5	2	3	2	1	2	1	1	1	1	1	1	1	1	1	1	23	2	1	1	1	0	0	0	0	0	0	0	1	1	1	1	1	1	1	1	0	0
12352	1	44	1	1	1	2	3	7	1000	2	1	5	1	3	1	1	1	1	1	1	1	1	1	0	0	0	0	22	2	1	1	1	1	1	1	1	1	1	0	1	1	1	0	0	1	1	1	1	0
254123	1	32	1	1	1	2	3	5	1000	2	1	5	3	3	1	1	3	1	1	1	3	1	1	1	1	1	0	20	2	1	1	1	0	1	0	0	1	1	0	1	1	1	0	0	0	0	0	0	1
412321	1	35	0	1	1	2	1	2	1000	2	1	5	1	2	1	1	2	2	1	1	2	1	1	1	1	1	0	9	2	1	0	1	0	0	0	0	0	0	0	1	1	1	0	0	0	0	0	0	0
231422	1	28	1	1	1	2	3	4	1000	2	1	5	3	1	2	1	3	1	1	1	1	1	1	0	1	1	1	20	2	0	0	1	1	1	0	0	0	0	0	1	1	1	0	1	0	0	0	0	1
560516	1	48	1	1	1	2	3	3	1000	2	1	5	3	3	1	1	1	1	1	1	1	1	1	0	1	0	0	52	2	1	0	0	1	1	0	0	0	0	0	1	1	1	0	0	0	0	0	1	0
836627	1	51	0	1	1	1	1	2	2250	2	1	2	2	2	2	1	2	1	1	1	1	1	1	0	0	0	0	23	2	1	0	0	1	1	0	0	0	0	0	1	1	1	0	1	0	0	0	1	0
522104	1	42	0	1	2	2	2	5	1500	3	0	1	1	1	2	1	3	2	1	2	1	1	1	0	0	0	0	45	2	1	0	0	1	1	1	0	0	0	0	0	1	1	0	1	0	0	0	1	0
235142	1	32	1	2	1	1	3	6	5500	4	1	3	1	2	2	1	3	1	1	2	2	1	1	0	1	0	0	20	2	1	0	1	1	0	0	0	0	0	0	0	1	1	0	0	0	0	1	1	0
235111	1	23	0	1	1	1	2	1	1700	2	1	4	1	1	1	1	1	1	1	2	1	1	1	0	0	0	0	17	2	1	1	1	1	0	1	0	0	0	0	0	1	1	0	0	0	0	0	1	0
523211	1	34	1	2	1	1	3	4	2000	2	1	4	1	2	2	1	3	1	1	2	3	1	1	0	1	1	1	19	2	1	0	0	1	1	0	0	0	0	0	0	0	1	0	1	0	0	1	0	0
212211	1	30	0	2	2	1	4	3	4700	2	1	3	3	3	1	1	1	1	1	2	1	1	1	0	0	0	0	11	1	1	1	0	1	1	0	0	0	0	0	1	0	1	0	0	0	0	1	0	0
123221	1	24	0	1	2	1	2	1	1250	1	1	1	1	3	1	1	1	1	1	2	1	1	1	0	1	0	0	14	2	1	0	0	0	1	0	0	0	0	0	1	1	1	0	1	0	0	1	0	1
21111	1	41	1	3	1	1	3	5	1400	3	0	2	1	1	2	1	2	1	1	1	1	1	1	1	0	1	1	18	2	1	1	0	1	1	1	0	1	0	0	1	0	1	0	0	0	0	1	0	0
234512	1	24	1	1	1	1	3	4	1650	2	1	3	1	2	2	1	1	1	1	1	1	1	1	0	0	0	0	20	2	1	1	0	0	1	0	0	0	0	0	0	0	1	0	0	0	0	0	0	0
234121	1	32	1	1	1	1	4	4	6500	2	1	5	1	2	2	1	3	1	1	1	1	1	1	0	0	0	0	25	2	1	0	1	1	1	0	0	0	0	0	0	1	1	0	0	0	0	1	1	1
213331	1	35	0	3	1	1	2	4	2500	2	1	2	3	3	2	1	1	2	1	1	1	1	1	0	0	0	0	16	2	1	1	0	1	0	0	0	0	0	0	0	1	1	0	0	0	0	1	0	0
541232	1	28	0	3	2	1	2	4	2500	2	1	2	2	1	1	1	3	3	1	1	3	1	0	0	1	0	0	19	2	1	1	0	1	1	0	0	0	0	1	0	1	1	0	1	0	1	0	0	0
234121	1	31	0	1	1	1	2	5	3000	2	1	2	1	2	2	1	2	1	1	2	2	1	1	0	0	0	0	18	2	1	0	0	1	1	1	0	0	0	0	0	1	0	0	1	0	1	1	1	0
235411	1	42	1	3	1	1	3	5	1000	3	0	1	2	2	2	1	3	1	1	2	1	1	1	1	1	1	1	18	2	1	1	0	1	1	0	0	0	0	0	0	1	0	0	0	0	1	1	1	0
521433	1	38	0	2	1	1	3	4	5500	2	1	2	1	1	2	1	3	2	1	2	1	1	0	0	0	0	0	11	2	1	1	0	1	1	0	0	0	0	0	0	0	0	0	0	0	0	0	0	0
541233	1	29	0	1	1	1	4	3	6000	2	1	2	1	1	2	1	3	2	1	2	2	1	1	0	0	0	0	15	2	1	1	1	1	1	1	0	0	0	1	0	1	0	1	0	0	0	1	1	1
523444	1	32	1	1	2	1	2	5	2500	2	1	3	2	2	2	1	2	1	1	1	1	1	1	0	1	0	0	19	2	1	1	0	0	0	0	0	0	0	0	0	0	0	1	0	0	0	0	0	0
231	1	39	0	3	1	1	2	4	2500	2	1	5	2	1	2	1	1	2	1	1	1	1	1	1	1	1	1	32	2	1	0	1	0	1	0	1	0	0	0	0	0	1	0	0	0	0	1	1	1
523314	1	36	1	1	1	1	4	6	6000	2	1	3	2	2	2	1	3	2	1	1	3	1	1	0	0	0	0	22	2	1	1	0	1	0	0	1	0	0	1	1	1	1	0	1	0	0	0	0	0
235114	1	42	1	2	1	1	2	6	7000	2	1	5	2	2	2	1	1	2	2	1	1	1	1	1	0	0	0	22	2	1	1	1	1	0	0	1	0	0	0	0	1	0	0	0	0	1	1	1	1
341232	1	25	0	3	1	1	4	3	4500	1	1	2	2	3	1	1	2	2	1	1	1	1	0	0	0	0	0	13	2	1	1	0	1	1	0	1	0	0	0	0	0	0	1	0	0	0	1	1	1
541232	1	45	1	1	1	1	2	5	1500	2	1	3	2	3	2	1	1	1	1	1	1	1	1	0	1	0	0	15	2	1	1	1	1	1	0	0	0	0	0	0	0	1	1	0	0	0	1	1	1
521321	1	27	0	1	1	1	3	5	1700	4	0	1	2	2	2	1	1	1	1	1	3	1	0	0	0	0	0	14	2	1	1	0	1	0	0	0	0	0	0	0	0	1	1	0	0	0	0	0	0
522104	1	42	0	2	2	2	1	2	1000	2	1	4	1	3	2	1	1	1	1	1	3	1	1	0	1	0	0	45	2	0	1	1	1	1	0	0	0	0	0	0	0	1	1	0	0	0	1	0	1
17450	1	52	1	1	2	1	1	2	1200	4	0	1	1	2	1	1	3	1	2	1	2	2	1	1	1	1	1	60	2	1	1	0	1	1	0	0	0	0	0	0	0	1	0	0	0	0	1	0	1
70023	1	23	0	3	1	1	4	4	3000	1	1	3	2	2	2	1	3	3	3	1	1	1	0	1	1	0	0	24	2	1	1	0	1	1	1	0	0	0	0	0	0	1	0	0	0	0	1	0	1
6983	1	50	0	1	1	2	1	5	1000	3	0	1	1	2	1	1	3	1	3	1	1	1	1	1	1	0	0	24	2	1	0	0	1	1	1	0	0	0	0	0	0	0	0	0	0	0	1	0	1
189507	1	50	1	1	1	1	2	4	1500	2	0	2	1	2	1	1	4	3	2	1	2	1	1	1	1	1	1	1500	2	1	1	1	1	1	0	0	0	0	0	0	0	1	1	0	0	0	1	0	0
551706	1	43	1	3	1	1	2	4	2000	3	0	2	2	1	2	1	3	3	1	1	1	1	1	1	1	1	1	35	2	1	1	0	0	0	0	0	0	0	0	0	0	1	1	0	0	0	0	0	0
592539	1	43	1	3	1	2	4	3	4500	3	0	1	2	2	2	1	2	3	1	1	1	1	1	1	1	0	0	32	2	1	1	0	1	1	0	0	0	0	0	1	0	1	1	0	0	0	1	0	0
6943	1	44	1	1	2	1	2	2	2000	3	0	1	1	2	1	1	2	1	1	1	1	1	1	0	0	0	0	50	2	1	1	1	0	1	0	0	0	0	0	0	0	1	1	0	0	0	0	1	1
836627	1	51	0	3	1	1	3	4	1700	2	1	2	2	2	2	1	1	3	1	1	1	1	1	1	1	0	0	50	2	1	1	0	1	0	0	0	0	0	0	0	0	0	1	0	0	0	1	0	0
40276	1	50	1	3	1	1	2	6	3500	4	0	1	1	3	1	1	3	1	2	1	1	1	1	0	1	1	1	46	2	1	0	0	0	1	1	1	0	0	0	1	0	1	1	0	0	0	1	1	0
469650	1	44	1	1	1	2	3	5	2500	2	1	4	1	2	2	1	2	3	2	1	1	1	1	0	0	0	1	51	2	1	0	0	0	0	1	0	0	0	0	1	1	1	0	1	0	0	1	1	1
7971	1	43	0	3	1	1	3	4	800	2	1	2	3	3	2	1	3	1	1	1	1	1	1	0	0	0	0	40	2	1	1	1	1	1	1	0	0	0	0	1	0	1	0	0	0	0	1	0	1
193256	1	43	1	1	1	2	1	5	2000	3	0	2	3	2	2	1	2	3	1	1	1	1	1	0	1	0	0	40	2	1	1	1	0	1	0	0	0	0	0	1	0	1	0	0	0	0	0	0	1
560516	1	60	1	1	1	1	2	3	1550	2	1	3	1	2	2	1	2	1	1	1	1	1	0	0	0	0	0	60	2	1	0	1	1	1	0	0	0	0	0	0	0	1	0	0	0	0	0	0	1
410020	1	31	1	1	1	1	2	4	1400	4	0	2	2	2	2	1	2	3	2	1	1	1	1	0	1	0	0	9	2	1	1	1	1	1	1	0	0	0	0	0	0	1	0	0	0	0	1	1	0
13991	1	47	0	3	2	2	3	2	1000	4	0	2	2	2	2	1	2	3	3	1	3	1	1	0	1	0	0	17	2	1	1	1	1	1	1	1	1	1	1	1	1	1	1	0	1	1	1	0	0
11682	1	35	0	2	1	1	2	6	2500	3	0	2	1	2	2	1	1	3	1	1	3	1	1	0	1	1	1	43	2	1	0	0	1	0	0	0	0	1	0	0	0	1	0	1	0	1	1	0	1
147149	1	35	0	1	1	1	4	1	3300	1	0	2	2	2	2	1	2	3	1	1	3	1	1	0	1	1	1	65	2	1	0	0	0	1	0	0	1	0	0	0	1	1	0	0	0	0	1	0	0
458631	1	45	0	3	1	1	2	1	1500	1	0	1	2	2	2	1	1	3	1	1	2	1	1	0	0	0	1	46	2	1	1	1	1	1	0	0	0	0	0	0	0	1	0	0	0	0	0	0	1
45375	1	43	1	1	1	1	1	5	1000	3	0	5	2	2	2	1	3	3	1	2	1	1	1	0	0	0	0	15	2	1	1	1	1	0	0	0	0	0	0	0	0	1	0	0	0	0	0	1	0
184042	1	38	0	3	1	1	2	4	2500	3	0	5	2	2	2	1	3	3	1	1	3	1	1	0	0	0	0	49	2	1	1	0	0	1	0	0	0	0	0	0	0	0	0	0	0	0	0	0	0
838214	1	52	0	1	1	2	3	2	900	2	0	5	3	3	2	1	1	1	1	1	1	1	1	0	0	0	0	25	2	1	1	0	0	1	1	0	0	0	0	0	0	1	1	0	0	0	1	1	0
337932	1	62	1	1	1	1	2	3	2500	3	1	2	3	3	2	1	1	1	1	2	3	1	1	0	1	1	1	57	2	1	1	1	1	1	1	0	0	0	0	0	0	1	0	1	1	1	1	1	1
147144	1	49	0	1	2	2	3	2	520	4	0	1	2	1	1	1	2	3	1	1	1	1	1	0	1	0	1	32	2	1	1	0	1	1	0	0	0	0	0	0	0	1	0	0	0	0	1	0	0
45375	1	46	1	3	1	1	3	3	800	2	0	2	2	2	1	1	1	2	2	1	3	1	1	0	1	1	1	17	2	1	0	0	1	1	0	0	0	0	0	1	0	1	0	0	0	0	0	0	0
458631	1	45	0	1	1	2	3	1	1200	2	0	1	2	1	1	1	3	2	2	1	3	1	1	0	0	0	0	65	2	1	1	1	1	1	1	0	0	0	0	1	0	1	0	0	0	1	0	0	0
11682	1	35	0	1	1	1	4	1	2200	4	0	1	1	2	2	1	2	2	1	2	2	1	1	0	1	0	0	43	2	1	0	0	0	1	0	0	0	0	0	1	0	1	0	0	0	0	0	0	0
13991	1	31	1	2	2	2	1	2	500	3	0	1	2	2	2	1	2	2	1	1	2	1	1	0	0	1	1	30	1	1	0	1	1	0	0	0	0	0	0	1	1	1	1	0	0	0	1	0	0
184042	1	38	0	1	1	2	1	2	700	2	1	2	2	2	1	1	1	2	1	1	1	1	1	0	0	0	1	25	2	1	1	0	1	0	1	0	0	0	0	1	1	1	1	0	0	0	1	1	1
5951	1	43	0	3	1	1	2	1	700	2	1	3	1	2	2	1	2	3	1	1	1	1	1	0	1	1	0	15	1	1	0	0	1	1	0	0	0	0	0	1	0	1	1	1	0	0	1	1	0
129692	1	52	1	2	1	1	2	5	800	3	0	1	2	2	2	1	1	3	1	2	1	2	1	0	0	1	0	50	1	1	0	0	1	0	0	0	0	0	0	0	0	1	1	1	0	0	1	1	0
458640	1	50	1	2	1	1	1	6	3500	4	0	3	2	2	2	1	3	3	1	1	1	1	0	0	0	0	1	64	2	1	1	0	1	1	0	0	0	0	0	0	0	1	1	0	0	1	0	0	1
16889	1	49	0	1	1	1	1	7	520	3	0	1	1	1	2	1	2	3	1	1	1	1	1	0	0	1	0	41	2	1	0	0	1	1	0	0	0	0	0	0	1	1	0	0	0	0	0	0	0
557882	1	45	1	1	1	2	3	4	2500	4	0	1	2	2	1	1	1	1	1	1	1	1	1	0	0	0	0	23	2	1	1	0	0	1	1	0	0	0	0	0	1	1	0	0	0	0	1	1	1
2657	1	35	0	2	1	1	2	1	850	4	0	1	2	2	1	1	1	1	1	1	1	1	1	0	0	0	0	51	2	1	0	0	1	1	0	0	0	0	0	0	1	1	0	0	0	0	0	1	1
509926	1	45	0	1	1	2	2	4	1000	3	0	1	1	2	2	1	2	2	2	1	3	1	1	0	1	0	0	25	2	1	1	0	1	1	0	0	0	0	0	1	1	1	0	0	0	1	0	1	1
7606443	1	47	1	2	1	2	1	2	2000	2	1	2	2	2	2	1	2	1	2	1	1	1	1	0	1	1	1	36	2	1	1	0	1	1	0	0	0	0	0	0	1	1	1	0	0	1	0	0	1
58739	1	58	0	1	1	2	2	4	1500	2	1	2	2	2	2	1	2	2	2	2	2	1	1	0	1	1	0	50	2	1	0	0	1	1	0	0	0	0	0	0	1	1	0	1	0	0	0	0	1
523622	1	27	1	2	2	1	3	2	1000	2	1	5	1	2	1	1	2	2	1	1	1	1	0	0	0	0	0	14	2	1	0	0	1	1	0	0	0	0	0	0	0	1	0	0	0	1	1	0	1
254123	1	31	1	2	2	2	2	5	720	3	0	1	3	3	2	1	1	1	1	1	1	1	1	0	1	0	0	20	2	1	0	0	1	1	0	0	0	0	0	0	0	1	1	0	0	1	1	0	1
472351	1	27	1	2	1	1	3	3	2750	2	1	2	1	2	2	1	2	1	1	1	1	1	0	0	1	0	0	22	2	1	0	0	1	1	0	0	0	0	0	0	1	1	0	0	0	1	1	1	1
347523	1	52	1	2	1	1	1	2	1000	3	0	1	2	2	2	1	3	2	1	1	1	1	1	0	0	0	0	25	2	1	0	0	1	1	0	0	0	0	0	1	0	1	0	0	0	0	0	1	1
521366	1	24	0	1	1	1	1	2	500	1	0	1	1	2	1	1	2	2	1	1	1	1	0	0	0	0	0	17	2	1	0	0	0	1	0	0	0	0	0	1	1	1	0	0	0	0	0	0	1
584123	1	30	1	2	2	2	2	4	2000	2	1	2	1	2	1	1	2	1	1	1	1	1	0	0	0	1	0	23	2	1	0	0	1	1	0	0	0	0	0	1	1	1	0	0	0	0	0	0	1
251111	1	25	0	2	1	1	2	5	1000	1	0	1	2	2	2	1	3	1	1	2	1	1	0	0	0	0	0	0	2	1	0	0	1	1	0	0	0	0	0	1	1	1	0	0	0	0	0	0	1
847232	1	25	1	2	2	1	2	2	1000	3	0	1	2	2	2	1	2	1	1	1	1	1	1	0	1	0	0	24	2	1	0	0	1	1	0	0	0	0	0	1	1	1	1	0	0	1	0	0	1
236522	1	36	1	2	2	1	2	4	1200	2	1	3	1	2	2	1	1	1	1	1	1	1	0	0	0	1	0	22	2	1	0	0	1	1	0	0	0	0	0	1	0	1	0	0	0	0	0	0	1
235211	1	32	1	2	2	1	2	7	800	3	0	1	2	2	1	1	2	2	1	2	1	1	0	0	1	0	0	17	2	1	0	0	1	1	0	0	0	0	0	1	1	1	0	0	0	0	0	0	1
825412	1	27	1	2	1	1	3	4	1200	3	0	2	2	2	2	1	1	1	1	1	1	1	1	0	1	0	0	20	2	1	1	0	1	1	0	0	0	0	0	1	0	1	0	0	0	0	0	0	0
854123	1	24	1	2	2	1	2	7	1000	3	0	1	2	2	2	1	2	2	1	1	1	1	0	0	0	0	0	22	2	1	1	0	1	1	0	0	0	0	0	0	0	1	0	0	0	0	0	0	0
155999	1	50	0	1	1	2	3	1	900	1	0	5	1	2	1	1	1	1	1	2	1	1	1	0	0	0	0	153	2	1	0	0	0	1	1	0	0	1	0	1	1	1	1	0	0	0	1	1	1
[truncated: 21 more columns]
